# Supplementary material for: Electrospun Coaxial Polycaprolactone/Polyvinylpyrrolidone Fibers Containing Cisplatin: A Potential Local Chemotherapy Delivery System for Cervical Cancer Treatment
Source: Polymers (Basel). 2025 Feb 27;17(5):637. doi: 10.3390/polym17050637 (PMC11902410; doi:10.3390/polym17050637)
Supplement: Supplementary file 1 [file polymers-17-00637-s001.zip]

Archive with 1 entries (1 files):
- polymers-3457516-supplementary.pdf
